# Supplementary material for: A cross-sectional study comparing lateral and diagonal maximum weight shift in people with stroke and healthy controls and the correlation with balance, gait and fear of falling
Source: PLoS One. 2017 Aug 15;12(8):e0183020. doi: 10.1371/journal.pone.0183020 (PMC5557488; doi:10.1371/journal.pone.0183020)
Supplement: S1 dataset — (XLSX) [file pone.0183020.s001.xlsx]

## Sheet: data SPSS patients with stroke
Descriptives	AGE range	GENDER	AFFECTED SIDE	Ischemic/hemorragic	BBS	CBMS	10m (sec)	10MWT (m/s)	FES	L_A_ML	L_NA_ML	L_A_DF	L_NA_DF	L_A_DB	L_NA_DB			D_A_ML	D_NA_ML	D_A_DF	D_NA_DF	D_A_DB	D_NA_DB
1	60-69	F	Left	ischaemic	52	16	16.30	0.613496933	43	12.2	10.63333	10.73333	10.43333	9.4	11.43333			4.233333	3.933333	3.6	3.366667	2.766667	3.833333
2	60-69	M	Left	Hemorrhagic	39	7	21.00	0.476190476	33	12	10.36667	11.33333	10.43333	12.86667	13.83333			6.3	4.1	5.133333	5.466667	5.6	3.166667
3	80-89	M	Right	Hemorrhagic	43	9	13.30	0.751879699	27	7.5	10.13333	6.033333	9.266667	6.4	6.9			3.066667	3.133333	2.5	3.3	1.366667	1.633333
4	60-69	F	Right	ischaemic	47	33	11.60	0.862068966	33	11.3	15.56667	16.23333	12.16667	12.2	13.03333			4.3	5.9	4.333333	3.6	3.533333	1.666667
5	60-69	M	Left	ischaemic	29	0	64.00	0.15625	38	8.933333	4.8	8.7	3	19.5	9.833333			3.133333	1.666667	1.733333	2.8	5.333333	1.7
6	70-79	M	left	ischaemic	48	15	16.33	0.612369871	23	5.566667	10.1	14.33333	9.733333	9.433333	7.366667			0.933333	2.666667	1.266667	3.466667	0.933333	1.5
7	80-89	M	Right	Hemorrhagic	46	21	17.20	0.581395349	47	17.7	20.3	11.86667	12.83333	10.3	12.96667			2.8	5.433333	3.966667	4.033333	2.266667	3.5
8	50-59	F	Left	ischaemic	56	84	6.20	1.612903226	27	16.33333	11.86667	14.53333	12.63333	13.9	10.26667			6.9	7.066667	7.166667	6.266667	6.133333	5.4
9	60-69	M	Left	ischaemic	55	14	13.90	0.71942446	29	9.466667	5.4	9.366667	6.6	6.366667	5.233333			4.433333	2.166667	3.2	2.433333	2.733333	1.933333
10	50-59	M	Right	ischaemic	56	70	7.43	1.34589502	25	8.9	11.06667	9.333333	9.2	8.633333	9.3			5.733333	5.266667	5.7	6.3	3.733333	3.533333
11	70-79	M	Left	ischaemic	56	63	9.53	1.049317943	26	16.23333	17.7	20.9	19.4	21.96667	17.26667			7.2333333	8.466667	6.333333	7.133333	6.833333	6.033333
12	60-69	M	Right	ischaemic	42	24	10.23	0.977517107	23	17.63333	20.56667	19.83333	19.73333	9.666667	12.63333			4.566667	5.6	4.1	4.066667	1.6	2.8
13	60-69	M	Left	ischaemic	56	43	10.50	0.952380952	34	6.933333	6.466667	8.5	7.866667	4.9	5.633333			4.7	4.033333	4.533333	4.833333	2.133333	2.233333
14	60-69	M	Right	ischaemic	56	68	8.10	1.234567901	21	10.1	15	9.4	9.4	17.35	14.3			8.2	8.1	7.8	8.55	6.7	6.35
15	20-29	M	Right	Hemorrhagic	56	87	6.93	1.443001443	18	18.46667	18.83333	16	20.23333	17.9	18.56667			8.7	11.1	11.13333	13.266667	6.7	7.033333
16	60-69	M	Right	ischaemic	47	41	9.66	1.035196687	21	4.766667	6.966667	8.033333	6.233333	8.333333	6.7			2.333333	2.666667	1.866667	1.766667	1.533333	1.533333
17	40-49	M	Left	Hemorrhagic	41	24	11.53	0.867302689	16	13.53333	16.83333	8.1	17.93333	13.43333	10.96667			6.2	6.533333	4.833333	5.833333	3.6	4.6
18	60-69	M	Left	ischaemic	47	29	9.90	1.01010101	32	34.73333	27.9	24.33333	22.76667	23.9	20.53333			6.333333	5.7	4.633333	5.333333	3.033333	3.633333
19	70-79	M	Right	ischaemic	48	25	15.96	0.626566416	23	7.166667	8.066667	7.566667	9.033333	8.633333	8.6			1.233333	1.8	1.933333	3.366667	0.933333	1.1
20	50-59	F	Right	Hemorrhagic	54	76	7.80	1.282051282	27	12.2	13.5	14.36667	19.2	18.73333	10.83333			5.9	8.033333	5.933333	6.966667	3.5	4.1
21	60-69	M	Left	ischaemic	42	30	13.36	0.748502994	16	10.5	8.033333	10.26667	12.53333	11.86667	9.8			5.866667	3.3	2.833333	2.666667	4	3.6
22	50-59	F	Right	ischaemic	56	90	6.93	1.443001443	22	14.63333	12.73333	10.5	15.43333	11.1	12.5			5.5	5.5	5.733333	6.766667	3.3	4.233333
23	70-79	M	Right	Hemorrhagic	27	0	15.77	0.634115409	28	16.9	17.03333	17.23333	18.53333	20.96667	11.4			3.4	5.1	4.633333	5.533333	3.2	2.666667
24	80-89	F	Right	ischaemic	40	0	19.33	0.517330574	18	9.466667	7.5	7.733333	16.93333	12.53333	11.03333			5.466667	5.533333	2.633333	7	5.033333	4.166667
25	20-29	F	Left	Hemorrhagic	56	67	8.67	1.153402537	20	12.03333	9.4	11.13333	10.63333	11.83333	13.43333			6.7	7.4	6.966667	7.733333	4.4	4.5
26	40-49	M	Right	ischaemic	54	60	11.00	0.909090909	30	12.46667	12.53333	10.93333	16.33333	13.63333	15.7			6.733333	7.266667	4.733333	6.866667	4.733333	5.2
27	60-69	M	Right	ischaemic	38	19	18.51	0.540248514	41	8.2	7.433333	11	7.7	11.16667	14.83333			4.266667	2.9	3.166667	2.633333	2.633333	1.133333
28	40-49	M	Left	ischaemic	50	49	7.29	1.371742112	27	23.9	14.4	28.53333	16.83333	23.33333	11.1			5.566667	3.7	6.766667	5.633333	6.333333	5.4
29	60-69	M	Right	ischaemic	54	59	8.01	1.248439451	31	6.666667	8.233333	8.933333	7.233333	7.8	7.766667			2.433333	2.3	2.166667	1.866667	2.066667	1.5
30	60-69	M	Right	ischaemic	48	15	17.30	0.578034682	28	4.533333	12.93333	7.833333	10.3	6.633333	10.03333			1.4	3.333333	2.333333	1.6	1.366667	2.033333
31	60-69	M	Right	ischaemic	54	45	9.28	1.077586207	31	8.133333	9.233333	9.466667	13.16667	8.5	8.233333			1.566667	2.766667	2.2	1.533333	3.4	2.7
32	40-49	F	Right	ischaemic	56	73	6.74	1.483679525	20	11.1	9.6	12.33333	9.866667	10.8	11.13333			7.766667	8.266667	8.566667	9.366667	5.666667	6.1
33	50-59	M	Right	ischaemic	56	90	5.67	1.76366843	19	16.56667	16.533333	15.3	20.36667	18.63333	17.6			8.3	8.7	6.233333	8.133333	6.8	5.7
34	60-69	M	Right	ischaemic	31	25	12.96	0.771604938	46	17.16667	17	21.1	15.46667	10.86667	20.93333			3.533333	7.133333	4.766667	6.766667	4.066667	6
35	50-59	M	Right	ischaemic	56	60	8.06	1.240694789	19	16.4	15.9	10.9	17.93333	23.83333	17.9			6.466667	6.333333	6.133333	5.3	4.966667	4.966667
36	80-89	M	Right	ischaemic	40	0	19.56	0.511247444	27	14.86667	11.33333	17.46667	14.9	14.26667	20.1			4.733333	3.266667	4.466667	3.166667	2.533333	2.233333

## Sheet: data SPSS control group
DESCRIPTIVES	AGE range	GENDER	BBS	L_LE_ML_ST	L_RI_ML_ST	L_LE_DF_ST	L_RI_DF_ST	L_LE_DB_ST	L_RI_DB_ST	D_LE_ML_ST	D_RI_ML_ST	D_LE_DF_ST	D_RI_DF_ST	D_LE_DB_ST	D_RI_DB_ST
1	60-69	FEMALE	56	10.47	10.07	9.33	9.13	10.23	9.83	5.13	5.7	5.3	6.73	2.5	3.77
2	60-69	MALE	56	7.63	9.17	11.37	10.57	10.73	9.83	5.77	7.53	6.8	7.67	4.07	4.33
3	60-69	FEMALE	56	5.57	6.4	8.5	8	4.67	5.63	3.33	5.27	5.77	5.8	1.53	3.57
4	60-69	MALE	55	7.17	6.87	7.73	6.53	6.93	5.43	3.83	3.9	3.53	4.1	2.13	2.27
5	70-79	MALE	56	14.2	11.7	13.8	11.5	13.87	13.23	5.5	5.3	7.83	7.17	4.73	3.67
6	60-69	FEMALE	56	11.7	11	9.33	10.83	13.5	11.5	3.13	4.37	3.7	4.27	1.8	2.13
7	60-69	FEMALE	55	9.4	12.57	13.37	9.07	15.1	14.07	4	3.47	5.17	4.23	3	2.3
8	60-69	MALE	56	7.5	7.37	9.83	10.83	10.5	8.53	7.2	5.4	7.03	8.5	6.7	3.37
9	50-59	FEMALE	56	13.27	11.4	12.2	15	15.17	13.87	9.37	9.77	10.17	10.53	7.4	7.17
10	50-59	MALE	55	10.17	9.03	10.47	8.87	12.2	8.6	5.73	5.23	6.7	7	4.8	4.7
11	50-59	MALE	56	14.57	16.3	10.4	12.87	16.33	17.57	5.3	7.2	6.13	6.3	6.47	6.83
12	50-59	FEMALE	56	8.73	6.13	12.33	10.6	7.03	9.1	6.27	5.57	8.4	8.3	4.67	4.23
13	50-59	MALE	56	10.6	13.67	12.93	13.93	19.07	16.23	7.2	8.2	6.37	7.47	7.93	7.67
14	50-59	FEMALE	56	8.37	11	11.03	17.97	11.13	19.27	7.7	10.23	7.3	10.4	5.43	8.27
15	50-59	FEMALE	56	7.83	12.1	12.2	16.4	9.43	12.4	5.47	7.5	7.13	7.67	3.83	3.57
16	50-59	MALE	56	13.7	11.67	10.97	12.77	12.37	12.43	7.63	8.77	6.83	7.57	5.63	6.5
17	70-79	FEMALE	56	8.33	9.37	7.7	8.63	7.03	7	4.53	4.47	5	4.7	3.17	3.07
18	70-79	MALE	56	12.2	15.03	10.17	15.07	13.23	12.23	7.03	6.73	6.6	7.43	6.43	5.73
19	80-89	FEMALE	53	8.6	13.63	5.9	9.9	9.6	11.63	5.8	5.93	5.17	6.27	3.27	2.33
20	70-79	MALE	54	11.97	14.97	12.73	10.5	11.83	11.73	7.5	3.83	6.83	4.27	4.3	2.53
21	50-59	FEMALE	56	9.6	11.4	9.83	12.6	17.7	21.27	7.73	8.67	8.33	9.1	5.23	7.23
22	50-59	MALE	56	8.83	9	8.97	9.33	15.77	10.77	7.67	7.03	7.07	7.43	3.87	4.53
23	80-89	MALE	55	7.97	13.13	14.07	12.3	10.4	9.97	1.43	2.37	2.1	2.37	1.4	1.87
24	50-59	FEMALE	52	14.77	12.07	8.6	12.13	16.43	12.17	12.33	10.9	6.23	4.77	9.67	9.13
25	60-69	FEMALE	56	10.7	9.73	8.5	7.37	9.6	9.4	7.13	5.93	6.37	5.87	7.63	4.4
26	50-59	FEMALE	56	10.63	14.23	11.6	13.23	12.97	15.2	6.67	6.9	4.97	5.53	4.4	5.33
27	60-69	FEMALE	56	6.23	8.27	9.63	9.03	9.2	7.6	2.1	2.27	3.97	3.27	2.03	1.7
28	70-79	FEMALE	56	7.4	8.43	8.93	7.57	5.57	6.07	1.9	2.93	2.43	2.93	1.1	1.73
29	60-69	FEMALE	56	8.2	11.93	9.93	13.6	11.87	12.9	8.3	9.8	5.87	7.57	6.13	7.5
30	70-79	MALE	56	12.07	11.07	11.07	10.07	12.97	13.7	5.87	6.33	6.83	7.1	4.9	4.83
31	70-79	MALE	56	14.33	15.97	14.5	14.5	15.33	14.97	8.47	7.67	8.53	8.93	5.47	5.6
32	70-79	FEMALE	56	7.47	7.77	9.17	8.4	10.47	11.9	4.97	4.87	5.73	4.3	3.7	4.03
	64.5625		55.59375

## Sheet: raw data forceplatfrom patients
Descriptives	AGE	GENDER	AFFECTED SIDE	Ischemic/hemorragic	BBS	CBMS	10m	10MWT	FES		lenght left				lenght right				lenght front left				lenght front right				lenght back left				lenght back right
							sec	m/s			1	2	3	average	1	2	3	average	1	2	3	average	1	2	3	average	1	2	3	average	1	2	3	9.4
1	60-69	F	Left	ischaemic	52	16	16.30	0.613496933	43		13.9	11.2	11.5	12.2	8.1	12.9	10.9	10.63333333	11.8	11.4	9	10.73333333	9.3	10.6	11.4	10.43333333	7.3	10.4	10.5	9.4	8	9.5	16.8	11.43333333
2	60-69	M	Left	Hemorrhagic	39	7	21.00	0.476190476	33		14.6	13.8	7.6	12	9.1	8.3	13.7	10.36666667	12.1	12.1	9.8	11.33333333	8.3	12.4	10.6	10.43333333	12.9	9.2	16.5	12.86666667	13.8	11.8	15.9	13.83333333
3	80-89	M	Right	Hemorrhagic	43	9	13.30	0.751879699	27		9.6	8.3	12.5	10.13333333	8.2	5.8	8.5	7.5	6.2	8.8	12.8	9.266666667	5.5	7.4	5.2	6.033333333	7.3	6.4	7	6.9	9.5	4	5.7	6.4
4	60-69	F	Right	ischaemic	47	33	11.60	0.862068966	33		19.1	13.3	14.3	15.56666667	9	11.5	13.4	11.3	14.1	11.9	10.5	12.16666667	12.6	15.3	20.8	16.23333333	18.4	8	12.7	13.03333333	9.8	15.1	11.7	12.2
5	60-69	M	Left	ischaemic	29	0	64.00	0.15625	38		8.4	8.3	10.1	8.933333333	4.8	4.7	4.9	4.8	10.8	6.6	8.7	8.7	3	2.3	3.7	3	29.1	11.5	17.9	19.5	10.3	7.8	11.4	9.833333333
6	70-79	M	left	ischaemic	48	15	16.33	0.612369871	23		4.1	9.4	3.2	5.566666667	12.7	15.3	2.3	10.1	9.4	19.9	13.7	14.33333333	10.9	11.7	6.6	9.733333333	7.9	12.2	8.2	9.433333333	8.8	9.6	3.7	7.366666667
7	80-89	M	Right	Hemorrhagic	46	21	17.20	0.581395349	47		21.9	15.5	23.5	20.3	11.1	22.2	19.8	17.7	10.2	11.8	16.5	12.83333333	13.7	8.8	13.1	11.86666667	16.3	11.7	10.9	12.96666667	8.1	10.6	12.2	10.3
8	50-59	F	Left	ischaemic	56	84	6.20	1.612903226	27		17.3	19.3	12.4	16.33333333	12.1	11.5	12	11.86666667	11.8	11.1	20.7	14.53333333	10.7	15.7	11.5	12.63333333	13.7	10.8	17.2	13.9	9.4	10.9	10.5	10.26666667
9	60-69	M	Left	ischaemic	55	14	13.90	0.71942446	29		9.6	9.6	9.2	9.466666667	5.2	5.2	5.8	5.4	4.8	14.8	8.5	9.366666667	7	5.9	6.9	6.6	6.5	6.5	6.1	6.366666667	5.4	5.5	4.8	5.233333333
10	50-59	M	Right	ischaemic	56	70	7.43	1.34589502	25		10.7	10.7	11.8	11.06666667	7.1	11.6	8	8.9	8.3	8.8	10.5	9.2	9.7	8.2	10.1	9.333333333	8.7	7.4	11.8	9.3	8.5	9	8.4	8.633333333
11	70-79	M	Left	ischaemic	56	63	9.53	1.049317943	26		14.7	20	14	16.23333333	16.1	17.8	19.2	17.7	20.7	21.6	20.4	20.9	13.7	18.7	25.8	19.4	22.7	18.8	24.4	21.96666667	17.1	19.3	15.4	17.26666667
12	60-69	M	Right	ischaemic	42	24	10.23	0.977517107	23		29	18.5	14.2	20.56666667	15.8	14.7	22.4	17.63333333	25.3	21.7	12.2	19.73333333	36.9	11.3	11.3	19.83333333	12.8	14.9	10.2	12.63333333	12.7	13.5	2.8	9.666666667
13	60-69	M	Left	ischaemic	56	43	10.50	0.952380952	34		6.2	6.7	7.9	6.933333333	8.4	5.3	5.7	6.466666667	10.6	5.8	9.1	8.5	7.4	11.8	4.4	7.866666667	7.8	3.2	3.7	4.9	5.7	5.5	5.7	5.633333333
14	60-69	M	Right	ischaemic	56	68	8.10	1.234567901	21			13.9	16.1	15		10.8	9.4	10.1		9.1	9.7	9.4		8.8	10	9.4		16.5	12.1	14.3		21.3	13.4	17.35
15	20-29	M	right	Hemorrhagic	56	87	6.93	1.443001443	18		14.8	20.6	21.1	18.83333333	20.9	18.2	16.3	18.46666667	22.3	23.3	15.1	20.23333333	17	14.8	16.2	16	14.2	18.3	23.2	18.56666667	17.3	18.1	18.3	17.9
16	60-69	M	Right	ischaemic	47	41	9.66	1.035196687	21		4.2	4.8	11.9	6.966666667	5.1	3.6	5.6	4.766666667	9.4	4.6	4.7	6.233333333	8.8	3.9	11.4	8.033333333	7.8	6.3	6	6.7	7.3	5.9	11.8	8.333333333
17	40-49	M	Left	Hemorrhagic	41	24	11.53	0.867302689	16		14	13.3	13.3	13.53333333	14.8	20.8	14.9	16.83333333	6.9	9.3	8.1	8.1	15.9	18.2	19.7	17.93333333	11.9	16.1	12.3	13.43333333	9.7	12.7	10.5	10.96666667
18	60-69	M	Left	ischaemic	47	29	9.90	1.01010101	32		44.6	25.3	34.3	34.73333333	41.4	15.8	26.5	27.9	34	6.8	32.2	24.33333333	22.3	25.4	20.6	22.76666667	21.2	14.1	36.4	23.9	17.9	16.8	26.9	20.53333333
19	70-79	M	Right	ischaemic	48	25	15.96	0.626566416	23		11	5.3	7.9	8.066666667	7.2	6.7	7.6	7.166666667	11.8	10.6	4.7	9.033333333	7.1	9.6	6	7.566666667	8.3	10	7.5	8.6	7.2	10.7	8	8.633333333
20	50-59	F	Right	Hemorrhagic	54	76	7.80	1.282051282	27		15.7	12	12.8	13.5	12.2	13.2	11.2	12.2	23.9	17.5	16.2	19.2	18.2	8.3	16.6	14.36666667	6.1	12.9	13.5	10.83333333	15.2	24.6	16.4	18.73333333
21	60-69	M	Left	ischaemic	42	30	13.36	0.748502994	16		6.7	15.3	9.5	10.5	7.2	10.2	6.7	8.033333333	8.5	14.6	7.7	10.26666667	11.7	13.5	12.4	12.53333333	11.8	8.2	15.6	11.86666667	9.6	12.5	7.3	9.8
22	50-59	F	Right	ischaemic	56	90	6.93	1.443001443	22		10.8	15.4	12	12.73333333	11.2	16.7	16	14.63333333	14.3	17.3	14.7	15.43333333	10.9	8.9	11.7	10.5	11.5	14.3	11.7	12.5	9.9	11.3	12.1	11.1
23	70-79	M	Right	Hemorrhagic	27	0	15.77	0.634115409	28		22.8	8.8	19.5	17.03333333	15.8	18.1	16.8	16.9	19.7	20	15.9	18.53333333	14.2	17.5	20	17.23333333	12.6	10.6	11	11.4	22.2	22.2	18.5	20.96666667
24	80-89	F	Right	ischaemic	40	0	19.33	0.517330574	18		8.1	7.8	6.6	7.5	8.5	9.2	10.7	9.466666667	7.2	28.3	15.3	16.93333333	9	5.7	8.5	7.733333333	14.6	8.1	10.4	11.03333333	7.9	14.5	15.2	12.53333333
25	20-29	F	Left	Hemorrhagic	56	67	8.67	1.153402537	20		14.3	12.9	8.9	12.03333333	9.6	9.3	9.3	9.4	8.6	11.1	13.7	11.13333333	11.2	12.1	8.6	10.63333333	9.4	10	16.1	11.83333333	7.8	14.1	18.4	13.43333333
26	40-49	M	Right	ischaemic	54	60	11.00	0.909090909	30		11.3	10.9	15.4	12.53333333	13.7	11.1	12.6	12.46666667	17.2	12.6	19.2	16.33333333	9.3	7.9	15.6	10.93333333	12.1	12	23	15.7	9.9	16.7	14.3	13.63333333
27	60-69	M	Right	ischaemic	38	19	18.51	0.540248514	41		9.1	7	6.2	7.433333333	9.2	7.6	7.8	8.2	8.6	6	8.5	7.7	12.8	12.7	7.5	11	17.1	13.6	13.8	14.83333333	8.5	9.7	15.3	11.16666667
28	40-49	M	Left	ischaemic	50	49	7.29	1.371742112	27		30.8	24.7	16.2	23.9	16.4	18.2	8.6	14.4	30.6	26.1	28.9	28.53333333	16.5	20	14	16.83333333	19.5	21.1	29.4	23.33333333	14.9	12.2	6.2	11.1
29	60-69	M	Right	ischaemic	54	59	8.01	1.248439451	31		9.4	8.5	6.8	8.233333333	7.6	5.8	6.6	6.666666667	8.9	8.7	4.1	7.233333333	10	9.3	7.5	8.933333333	5.2	11.4	6.7	7.766666667	11.8	6.6	5	7.8
30	60-69	M	Right	ischaemic	48	15	17.30	0.578034682	28		12.6	11.6	14.6	12.93333333	5.8	3.7	4.1	4.533333333	7.7	15.1	8.1	10.3	7.1	7.2	9.2	7.833333333	7	7.9	15.2	10.03333333	7.1	7.3	5.5	6.633333333
31	60-69	M	Right	ischaemic	54	45	9.28	1.077586207	31		6.2	8.9	12.6	9.233333333	5.3	10.1	9	8.133333333	8.8	16.9	13.8	13.16666667	5.5	11.2	11.7	9.466666667	8.8	8.4	7.5	8.233333333	7.1	7.6	10.8	8.5
32	40-49	F	Right	ischaemic	56	73	6.74	1.483679525	20		9.4	12.9	11	11.1	9.9	7.8	11.1	9.6	13.1	12.9	11	12.33333333	11.8	10.7	7.1	9.866666667	14	10.6	7.8	10.8	10.4	10.3	12.7	11.13333333
33	50-59	M	Right	ischaemic	56	90	5.67	1.76366843	19		18.8	18.6	12.2	16.53333333	13.1	14.1	22.5	16.56666667	17.4	17.3	26.4	20.36666667	12.1	19.8	14	15.3	15.9	17.2	19.7	17.6	24.6	12.3	19	18.63333333
34	60-69	M	Right	ischaemic	31	25	12.96	0.771604938	46		16.6	16	18.4	17	10.1	19.7	21.7	17.16666667	7.8	15.5	23.1	15.46666667	10.9	17	35.4	21.1	14	42	6.8	20.93333333	6.5	20.3	5.8	10.86666667
35	50-59	M	Right	ischaemic	56	60	8.06	1.240694789	19		14.4	16.1	17.2	15.9	18.7	10	20.5	16.4	15	18.8	20	17.93333333	11.8	11.2	9.7	10.9	17	17.7	19	17.9	29	23.3	19.2	23.83333333
36	80-89	M	Right	ischaemic	40	0	19.56	0.511247444	27		12.3	12.3	9.4	11.33333333	12.4	12.6	19.6	14.86666667	20.6	8	16.1	14.9	21	13.2	18.2	17.46666667	25.6	19.6	15.1	20.1	18.2	15.4	9.2	14.26666667
Descriptives	AGE	GENDER	AFFECTED SIDE	Ischemic/hemorragic	BBS	CBMS	10m	10MWT	FES		distance left				distance right				distance front left				distance front right				distance back left				distance back right
							sec	m/s			1	2	3	average	1	2	3	average	1	2	3	average	1	2	3	average	1	2	3	average	1	2	3	average
1	62	F	Left	ischaemic	52	16	16.30	0.613496933	43		3.7	3.5	5.5	4.233333333	0.9	6.4	4.5	3.933333333	3.8	5.5	1.5	3.6	4.2	3.8	2.1	3.366666667	1.1	2.2	5	2.766666667	1	6	4.5	3.833333333
2	65	M	Left	Hemorrhagic	39	7	21.00	0.476190476	33		7.1	5.2	6.6	6.3	3.8	4	4.5	4.1	5	6.1	4.3	5.133333333	4.6	6	5.8	5.466666667	5.5	4.8	6.5	5.6	3.6	2.6	3.3	3.166666667
3	84	M	Right	Hemorrhagic	43	9	13.30	0.751879699	27		3.7	3.1	2.6	3.133333333	3.8	3	2.4	3.066666667	2.5	2.8	4.6	3.3	1.8	3	2.7	2.5	1.7	1.1	2.1	1.633333333	1.3	1.4	1.4	1.366666667
4	67	F	Right	ischaemic	47	33	11.60	0.862068966	33		6	6.9	4.8	5.9	4.4	4.8	3.7	4.3	4.1	3.9	2.8	3.6	3.7	4.3	5	4.333333333	1	0.7	3.3	1.666666667	2.7	3.5	4.4	3.533333333
5	66	M	Left	ischaemic	29	0	64.00	0.15625	38		2.6	2.3	4.5	3.133333333	0.9	2.2	1.9	1.666666667	1.7	1.6	1.9	1.733333333	2.1	2.6	3.7	2.8	5.8	3.7	6.5	5.333333333	3	0.7	1.4	1.7
6	73	M	left	ischaemic	48	15	16.33	0.612369871	23		0.5	1.6	0.7	0.933333333	3.3	4.1	0.6	2.666666667	0.9	1.8	1.1	1.266666667	4.4	3.6	2.4	3.466666667	0.8	0.9	1.1	0.933333333	2.3	2	0.2	1.5
7	83	M	Right	Hemorrhagic	46	21	17.20	0.581395349	47		4.4	5	6.9	5.433333333	2.2	3.1	3.1	2.8	2.2	4.2	5.7	4.033333333	4.1	4.1	3.7	3.966666667	3.9	1.8	4.8	3.5	1.3	2.4	3.1	2.266666667
8	52	F	Left	ischaemic	56	84	6.20	1.612903226	27		6.7	7.4	6.6	6.9	7.8	5.9	7.5	7.066666667	7.3	6.3	7.9	7.166666667	5.8	7.2	5.8	6.266666667	6.2	4.4	7.8	6.133333333	5.1	6.1	5	5.4
9	67	M	Left	ischaemic	55	14	13.90	0.71942446	29		4.2	4.3	4.8	4.433333333	3.5	0.5	2.5	2.166666667	2.7	3	3.9	3.2	3.9	1	2.4	2.433333333	2.6	4	1.6	2.733333333	2	1.7	2.1	1.933333333
10	55	M	Right	ischaemic	56	70	7.43	1.34589502	25		6.5	5.2	4.1	5.266666667	6.1	5.2	5.9	5.733333333	6.4	6.2	6.3	6.3	5.6	5	6.5	5.7	3.5	3.9	3.2	3.533333333	4.7	3.9	2.6	3.733333333
11	72	M	Left	ischaemic	56	63	9.53	1.049317943	26		6.7	6.4	8.6	7.233333333	8.6	8.5	8.3	8.466666667	7.3	6	5.7	6.333333333	6.9	8.7	5.8	7.133333333	5.9	6.1	8.5	6.833333333	5.2	6.7	6.2	6.033333333
12	68	M	Right	ischaemic	42	24	10.23	0.977517107	23		6	6.3	4.5	5.6	4.4	3.1	6.2	4.566666667	1.8	6	4.4	4.066666667	7.1	2.4	2.8	4.1	3.8	3.5	1.1	2.8	1.2	2.7	0.9	1.6
13	68	M	Left	ischaemic	56	43	10.50	0.952380952	34		4.6	4.5	5	4.7	4.8	3.2	4.1	4.033333333	6.2	1.9	5.5	4.533333333	6.7	5.7	2.1	4.833333333	3.1	2	1.3	2.133333333	2.5	2.7	1.5	2.233333333
14	65	M	Right	ischaemic	56	68	8.10	1.234567901	21			9.4	6.8	8.1		7.7	8.7	8.2		9.4	7.7	8.55		7.6	8	7.8		5.5	7.2	6.35		6.1	7.3	6.7
15	25	M	right	Hemorrhagic	56	87	6.93	1.443001443	18		9.6	9.6	6.9	8.7	11.3	10.4	11.6	11.1	12.2	10.9	10.3	11.13333333	13.4	12.4	14	13.26666667	7.2	6.9	6	6.7	7.8	6.8	6.5	7.033333333
16	64	M	Right	ischaemic	47	41	9.66	1.035196687	21		1.4	2	4.6	2.666666667	2.8	2.3	1.9	2.333333333	1.6	1.8	1.9	1.766666667	0.5	2	3.1	1.866666667	1	1.9	1.7	1.533333333	0.5	2.6	1.5	1.533333333
17	44	M	Left	Hemorrhagic	41	24	11.53	0.867302689	16		4.6	7.9	6.1	6.2	5	6.4	8.2	6.533333333	4	6.2	4.3	4.833333333	5.8	4.8	6.9	5.833333333	4.9	3.7	2.2	3.6	3.9	4.5	5.4	4.6
18	68	M	Left	ischaemic	47	29	9.90	1.01010101	32		7.6	6.5	4.9	6.333333333	7.9	2.9	6.3	5.7	6.8	0.7	6.4	4.633333333	4.1	4.9	7	5.333333333	3.5	0.7	4.9	3.033333333	3.2	3.3	4.4	3.633333333
19	74	M	Right	ischaemic	48	25	15.96	0.626566416	23		1.8	1.7	1.9	1.8	0.3	2.3	1.1	1.233333333	4.4	3.7	2	3.366666667	0.7	3.1	2	1.933333333	0.4	1.2	1.7	1.1	1.1	1.1	0.6	0.933333333
20	53	F	Right	Hemorrhagic	54	76	7.80	1.282051282	27		8.9	6.8	8.4	8.033333333	6.5	5.2	6	5.9	5.8	7.6	7.5	6.966666667	4.6	5.9	7.3	5.933333333	4.5	4.3	3.5	4.1	3.2	3.9	3.4	3.5
21	69	M	Left	ischaemic	42	30	13.36	0.748502994	16		6.8	5.2	5.6	5.866666667	2.8	3.1	4	3.3	2.1	3	3.4	2.833333333	2.6	2.9	2.5	2.666666667	3.6	4.3	4.1	4	3.4	4.4	3	3.6
22	54	F	Right	ischaemic	56	90	6.93	1.443001443	22		4.9	5.3	6.3	5.5	5.7	4.8	6	5.5	7.4	5	7.9	6.766666667	5.4	5.1	6.7	5.733333333	3.7	3.9	5.1	4.233333333	2.6	2.7	4.6	3.3
23	77	M	Right	Hemorrhagic	27	0	15.77	0.634115409	28		1.9	6.2	7.2	5.1	3.2	3.8	3.2	3.4	3	6.5	7.1	5.533333333	4.1	4.6	5.2	4.633333333	1.9	3.4	2.7	2.666666667	2.1	2.1	5.4	3.2
24	82	F	Right	ischaemic	40	0	19.33	0.517330574	18		3.4	8	5.2	5.533333333	6.3	4	6.1	5.466666667	5.7	7.9	7.4	7	3.4	1.2	3.3	2.633333333	4.8	3.7	4	4.166666667	5.7	4.5	4.9	5.033333333
25	22	F	Left	Hemorrhagic	56	67	8.67	1.153402537	20		6.4	6.6	7.1	6.7	7.7	6.8	7.7	7.4	6.6	6.4	7.9	6.966666667	7.5	8.3	7.4	7.733333333	3.9	4.2	5.1	4.4	4.6	4	4.9	4.5
26	42	M	Right	ischaemic	54	60	11.00	0.909090909	30		7.2	6.5	8.1	7.266666667	6.2	6.8	7.2	6.733333333	7.2	7.5	5.9	6.866666667	3.6	4.3	6.3	4.733333333	6.8	3.6	5.2	5.2	5.2	5	4	4.733333333
27	68	M	Right	ischaemic	38	19	18.51	0.540248514	41		2.8	3.5	2.4	2.9	4.2	4.2	4.4	4.266666667	3.5	2.3	2.1	2.633333333	2.2	3.5	3.8	3.166666667	2	0.4	1	1.133333333	0.4	3.5	4	2.633333333
28	46	M	Left	ischaemic	50	49	7.29	1.371742112	27		6.6	6.9	3.2	5.566666667	3.9	6	1.2	3.7	6.9	6.8	6.6	6.766666667	7.7	5.3	3.9	5.633333333	5.2	5.3	8.5	6.333333333	8	6.1	2.1	5.4
29	63	M	Right	ischaemic	54	59	8.01	1.248439451	31		1.9	2.3	2.7	2.3	1.3	3.3	2.7	2.433333333	2.2	1.3	2.1	1.866666667	2.4	2.2	1.9	2.166666667	1.3	1.3	1.9	1.5	2.2	2.8	1.2	2.066666667
30	65	M	Right	ischaemic	48	15	17.30	0.578034682	28		2.7	3	4.3	3.333333333	1.2	1.3	1.7	1.4	2.3	1.2	1.3	1.6	2.7	1.8	2.5	2.333333333	1.3	1.5	3.3	2.033333333	0.4	1.5	2.2	1.366666667
31	68	M	Right	ischaemic	54	45	9.28	1.077586207	31		3.1	3	2.2	2.766666667	1.7	2.1	0.9	1.566666667	2.5	1	1.1	1.533333333	2.2	2.8	1.6	2.2	3.2	2.4	2.5	2.7	3.8	2.2	4.2	3.4
32	48	F	right	ischaemic	56	73	6.74	1.483679525	20		7.9	8.3	8.6	8.266666667	8.3	6.9	8.1	7.766666667	8.7	10	9.4	9.366666667	9.9	7	8.8	8.566666667	6.4	4.8	7.1	6.1	5.7	4.4	6.9	5.666666667
33	57	M	Right	ischaemic	56	90	5.67	1.76366843	19		9.5	8.3	8.3	8.7	8.2	8.6	8.1	8.3	8.9	7.9	7.6	8.133333333	7.1	6.1	5.5	6.233333333	4.6	5.1	7.4	5.7	5.8	7.4	7.2	6.8
34	61	M	Right	ischaemic	31	25	12.96	0.771604938	46		7.1	5.4	8.9	7.133333333	3.6	5.2	1.8	3.533333333	5.6	5.8	8.9	6.766666667	5	4	5.3	4.766666667	7.3	5.7	5	6	2.9	4.8	4.5	4.066666667
35	58	M	Right	ischaemic	56	60	8.06	1.240694789	19		7.5	6.6	4.9	6.333333333	5.5	9.9	4	6.466666667	6.1	2.8	7	5.3	7	5.6	5.8	6.133333333	4.9	4.9	5.1	4.966666667	5.2	5.3	4.4	4.966666667
36	84	M	Right	ischaemic	40	0	19.56	0.511247444	27		2.3	3.6	3.9	3.266666667	5	4.4	4.8	4.733333333	2.7	4.2	2.6	3.166666667	5.9	3.4	4.1	4.466666667	2.1	1.8	2.8	2.233333333	1.2	2.1	4.3	2.533333333

## Sheet: raw data forceplatform control
DESCRIPTIVES	L_LE_ML_ST			AVERAGE	L_RI_ML_ST			AVERAGE	L_LE_DF_ST			AVERAGE	L_RI_DF_ST			AVERAGE	L_LE_DB_ST			AVERAGE	L_RI_DB_ST			AVERAGE	L_N_ST			AVERAGE		L_S_ST		AVERAGE	D_LE_ML_ST			AVERAGE	D_RI_ML_ST			AVERAGE	D_LE_DF_ST			AVERAGE	D_RI_DF_ST			AVERAGE	D_LE_DB_ST
1	11.5	15	4.9	10.46666667	8.6	9.9	11.7	10.06666667	8.8	8.3	10.9	9.333333333	10.5	8.8	8.1	9.133333333	11.7	7.7	11.3	10.23333333	13	7.6	8.9	9.833333333	10.9	6.6	7.7	8.4	9.4	6.3	7.6	7.766666667	5.1	4.7	5.6	5.133333333	5.6	6.4	5.1	5.7	4.9	5.3	5.7	5.3	7.1	5.8	7.3	6.733333333	3.8
2	8.1	8.6	6.2	7.633333333	8.1	10.8	8.6	9.166666667	8.8	11.4	13.9	11.36666667	10.3	11.6	9.8	10.56666667	12.5	10.4	9.3	10.73333333	10.8	10.5	8.2	9.833333333	10.6	9.9	8.1	9.533333333	12.2	9.3	10.7	10.73333333	5.5	6.3	5.5	5.766666667	7	7.3	8.3	7.533333333	7.6	7.4	5.4	6.8	7.5	8.2	7.3	7.666666667	4.4
3	6.7	4.6	5.4	5.566666667	8.4	5.2	5.6	6.4	12.4	7	6.1	8.5	6.9	8.4	8.7	8	4.8	5.4	3.8	4.666666667	7.9	4.5	4.5	5.633333333	5.3	7.8	7.5	6.866666667	4.7	6.7	6.1	5.833333333	3.5	3.4	3.1	3.333333333	4.6	5.2	6	5.266666667	5.9	5.5	5.9	5.766666667	4.4	6.9	6.1	5.8	1.9
4	7.1	6	8.4	7.166666667	5.7	7.2	7.7	6.866666667	8.6	8.4	6.2	7.733333333	6.1	6.2	7.3	6.533333333	6.8	7.8	6.2	6.933333333	5.4	5.5	5.4	5.433333333	6.6	6.5	8.1	7.066666667	8.3	5.7	5	6.333333333	4.5	3.3	3.7	3.833333333	3.7	3.8	4.2	3.9	3.6	4.3	2.7	3.533333333	4.8	3.5	4	4.1	2.2
5	14.6	14.6	13.4	14.2	11.3	11	12.8	11.7	13.3	11.5	16.6	13.8	10.2	12.9	11.4	11.5	10	16.5	15.1	13.86666667	10.8	16.2	12.7	13.23333333	9.6	7.5	7.7	8.266666667	12.8	11.1	28.7	17.53333333	4.8	5.6	6.1	5.5	5.2	5.1	5.6	5.3	7.6	7.8	8.1	7.833333333	6.9	7.7	6.9	7.166666667	4.6
6	13	13	9.1	11.7	9.3	13.1	10.6	11	10	9.7	8.3	9.333333333	8.8	12.3	11.4	10.83333333	13	14.2	13.3	13.5	13.8	9.2	11.5	11.5	11.1	8.7	9.3	9.7	14.6	14.3	9.1	12.66666667	3.7	2.4	3.3	3.133333333	4.4	4.4	4.3	4.366666667	4	3.5	3.6	3.7	5.5	1.7	5.6	4.266666667	2.3
7	6.7	11.3	10.2	9.4	22.5	7.6	7.6	12.56666667	15.5	14.5	10.1	13.36666667	10.6	7.6	9	9.066666667	9.8	17.3	18.2	15.1	17	10.5	14.7	14.06666667	7.6	12.5	16.9	12.33333333	12.1	13.4	11.9	12.46666667	3.1	4.5	4.4	4	1.6	4.1	4.7	3.466666667	4.8	5.4	5.3	5.166666667	3.4	4.4	4.9	4.233333333	2.2
8	6.8	6.7	9	7.5	7.2	7	7.9	7.366666667	10	11.1	8.4	9.833333333	9.8	10.9	11.8	10.83333333	7.5	11.9	12.1	10.5	6.9	9.2	9.5	8.533333333	6.8	7.7	9	7.833333333	8.3	9.6	6.3	8.066666667	7	7	7.6	7.2	4.3	5.7	6.2	5.4	6.5	7.4	7.2	7.033333333	7.1	8.8	9.6	8.5	6.4
9	11.6	15.1	13.1	13.26666667	10.7	11.8	11.7	11.4	12	10.5	14.1	12.2	16.8	14.9	13.3	15	19.8	11.4	14.3	15.16666667	10.3	17.6	13.7	13.86666667	13.2	9.3	9.4	10.63333333	13.4	10	11.5	11.63333333	10.1	9.2	8.8	9.366666667	10	9.6	9.7	9.766666667	10.1	10.1	10.3	10.16666667	10.5	9.9	11.2	10.53333333	8.8
10	12.3	9.5	8.7	10.16666667	8.3	9.3	9.5	9.033333333	10.5	11	9.9	10.46666667	8	8	10.6	8.866666667	10.2	12.2	14.2	12.2	9	10.4	6.4	8.6	7.6	9	8.1	8.233333333	9.7	11.1	16.4	12.4	5.3	5.8	6.1	5.733333333	4.4	5.9	5.4	5.233333333	6.6	6.7	6.8	6.7	7.8	7.3	5.9	7	4.8
11	14.8	11.5	17.4	14.56666667	13.6	13.5	21.8	16.3	8.9	9.3	13	10.4	10.2	15.1	13.3	12.86666667	18.2	19.8	11	16.33333333	22.9	13.9	15.9	17.56666667	5.8	11.8	9.3	8.966666667	10.5	12.3	11.2	11.33333333	5.1	5.3	5.5	5.3	7.9	6.7	7	7.2	6.6	6.5	5.3	6.133333333	6.2	6.5	6.2	6.3	5.7
12	11.3	8.3	6.6	8.733333333	6.2	3.7	8.5	6.133333333	10.5	17	9.5	12.33333333	11.6	13.1	7.1	10.6	8.1	6.6	6.4	7.033333333	11.1	7.3	8.9	9.1	8.3	8.5	6.5	7.766666667	5.9	4.6	3.2	4.566666667	6.2	6	6.6	6.266666667	5	5.4	6.3	5.566666667	8.6	8	8.6	8.4	8.7	8.6	7.6	8.3	5.3
13	10.4	12.5	8.9	10.6	12.8	15.5	12.7	13.66666667	12	14.3	12.5	12.93333333	14.3	13.8	13.7	13.93333333	18	22.6	16.6	19.06666667	24.2	14.2	10.3	16.23333333	10.3	12	10	10.76666667	11.2	16.7	10.4	12.76666667	7.3	8.3	6	7.2	7.3	8.3	9	8.2	5	7.3	6.8	6.366666667	6.7	8	7.7	7.466666667	7
14	7.2	8.4	9.5	8.366666667	10	9.6	13.4	11	7.2	12.5	13.4	11.03333333	17.4	17.2	19.3	17.96666667	12.8	9.6	11	11.13333333	13.9	20.7	23.2	19.26666667	14.6	10.5	13.7	12.93333333	10.9	15.4	12.9	13.06666667	7.3	8.2	7.6	7.7	10.2	10.1	10.4	10.23333333	6.5	7.8	7.6	7.3	10.5	10.3	10.4	10.4	5.7
15	6.9	8.1	8.5	7.833333333	12.4	12.8	11.1	12.1	12.8	11.5	12.3	12.2	15.2	18.5	15.5	16.4	11.9	9.7	6.7	9.433333333	11.2	15.4	10.6	12.4	14.2	10.3	11.3	11.93333333	5.9	5.2	6.6	5.9	6.1	5.1	5.2	5.466666667	8.4	6.4	7.7	7.5	7.3	7.3	6.8	7.133333333	8.2	7.7	7.1	7.666666667	4
16	13	13.8	14.3	13.7	12.8	10.2	12	11.66666667	10.9	11.7	10.3	10.96666667	12.4	12.9	13	12.76666667	14.7	11.3	11.1	12.36666667	13.1	13.6	10.6	12.43333333	6.7	7.1	6.7	6.833333333	10.7	10.1	10.6	10.46666667	7.8	7.1	8	7.633333333	9.4	8.6	8.3	8.766666667	6.3	6.3	7.9	6.833333333	6.9	7.7	8.1	7.566666667	5.9
17	9.5	7.1	8.4	8.333333333	10.1	7.8	10.2	9.366666667	10.1	5.8	7.2	7.7	8.2	10.4	7.3	8.633333333	6.8	7.6	6.7	7.033333333	6.3	8.4	6.3	7	6.3	8.8	5.7	6.933333333	9.7	5.5	6.7	7.3	4.3	4.8	4.5	4.533333333	4.7	3.6	5.1	4.466666667	4.6	5.1	5.3	5	4.8	4.5	4.8	4.7	2.8
18	10.2	12.7	13.7	12.2	13.4	16	15.7	15.03333333	10	10.8	9.7	10.16666667	13.3	15	16.9	15.06666667	13.2	11	15.5	13.23333333	11.6	13.1	12	12.23333333	9	7.5	9.2	8.566666667	11.2	10.1	14.2	11.83333333	6.7	7.8	6.6	7.033333333	6.2	7.6	6.4	6.733333333	5.8	7.1	6.9	6.6	6.8	7.4	8.1	7.433333333	6.5
19	6.4	8.7	10.7	8.6	14.5	14.6	11.8	13.63333333	5.7	6.3	5.7	5.9	8.8	10	10.9	9.9	8.5	10.7	9.6	9.6	15.8	8.5	10.6	11.63333333	5.6	4.9	7.2	5.9	11.5	6.3	8.6	8.8	5.8	5.4	6.2	5.8	6.5	6.4	4.9	5.933333333	5.3	4.9	5.3	5.166666667	5.5	7	6.3	6.266666667	2.8
20	9.6	14.5	11.8	11.96666667	12.7	15	17.2	14.96666667	10.3	16	11.9	12.73333333	9.9	11.2	10.4	10.5	12.5	8.3	14.7	11.83333333	14.6	9.9	10.7	11.73333333	10.9	9.9	9.2	10	10.3	9.2	14.4	11.3	5.5	9.9	7.1	7.5	4.8	3.4	3.3	3.833333333	6.2	7.5	6.8	6.833333333	4.7	3.7	4.4	4.266666667	6
21	10.2	9.5	9.1	9.6	10.8	10.9	12.5	11.4	10.8	9.7	9	9.833333333	11.4	14.4	12	12.6	19.9	17.6	15.6	17.7	23.2	25	15.6	21.26666667	8	7.3	9.4	8.233333333	20.4	17.1	19.1	18.86666667	7.1	7.9	8.2	7.733333333	8.8	9.1	8.1	8.666666667	7.8	8.7	8.5	8.333333333	10.3	8.7	8.3	9.1	5.2
22	8.7	8	9.8	8.833333333	9.6	10.6	6.8	9	10.3	9.8	6.8	8.966666667	10.8	9.5	7.7	9.333333333	14.6	13.3	19.4	15.76666667	12	10.8	9.5	10.76666667	6.7	8.5	5.3	6.833333333	10.2	10.7	12.6	11.16666667	8	7.5	7.5	7.666666667	6.8	7.3	7	7.033333333	7.6	6.6	7	7.066666667	6.9	7.7	7.7	7.433333333	3.4
23	7.9	8.5	7.5	7.966666667	11	14.9	13.5	13.13333333	11.6	13.8	16.8	14.06666667	9.5	18	9.4	12.3	10.4	9.5	11.3	10.4	11.9	10.8	7.2	9.966666667	10.8	10.4	9.4	10.2	4.9	5.3	5.6	5.266666667	1.1	1.4	1.8	1.433333333	1.7	3	2.4	2.366666667	1.9	1.8	2.6	2.1	1.5	4	1.6	2.366666667	0.8
24	17.8	11.9	14.6	14.76666667	10.9	15.2	10.1	12.06666667	8.4	10	7.4	8.6	9.7	16.4	10.3	12.13333333	12.8	21.2	15.3	16.43333333	12.6	12.4	11.5	12.16666667	6	7.8	7	6.933333333	12.9	12.9	7.6	11.13333333	11.7	12.8	12.5	12.33333333	10.5	10.8	11.4	10.9	6.3	6.4	6	6.233333333	5.3	4.4	4.6	4.766666667	9.6
25	9.6	10.6	11.9	10.7	6.8	11.9	10.5	9.733333333	9.3	9	7.2	8.5	7.3	7.7	7.1	7.366666667	9.9	10.1	8.8	9.6	9.2	11.3	7.7	9.4	9.1	8.1	4.8	7.333333333	9.9	7.2	7.1	8.066666667	6.8	7.2	7.4	7.133333333	6.1	6	5.7	5.933333333	7	6.6	5.5	6.366666667	6.9	5.5	5.2	5.866666667	6.9
26	11.1	10.4	10.4	10.63333333	15.1	12.6	15	14.23333333	11.6	12.8	10.4	11.6	13.4	13.3	13	13.23333333	13.4	12.4	13.1	12.96666667	14.5	14.7	16.4	15.2	8	9.2	7.5	8.233333333	11.3	10.4	10.9	10.86666667	6.3	7.1	6.6	6.666666667	6.5	6.7	7.5	6.9	5.7	3.9	5.3	4.966666667	5.3	5.5	5.8	5.533333333	4.8
27	6.1	6.2	6.4	6.233333333	5.8	12.1	6.9	8.266666667	11.8	8.9	8.2	9.633333333	9	8.4	9.7	9.033333333	11.1	10.7	5.8	9.2	7.6	8.3	6.9	7.6	8.6	8.2	9.1	8.633333333	8.7	8.6	5.5	7.6	1.6	2.8	1.9	2.1	2.1	2.7	2	2.266666667	5	4.5	2.4	3.966666667	3.1	3.8	2.9	3.266666667	2.4
28	10.7	6.3	5.2	7.4	10.4	8.5	6.4	8.433333333	9.2	9	8.6	8.933333333	7.7	5.7	9.3	7.566666667	5.8	5.8	5.1	5.566666667	6.8	7.1	4.3	6.066666667	7.9	7.5	5	6.8	7.9	6.1	5.8	6.6	2.9	1.7	1.1	1.9	3.7	2.6	2.5	2.933333333	3.2	1.8	2.3	2.433333333	3.2	2.4	3.2	2.933333333	1.9
29	11.9	5.8	6.9	8.2	13.3	12.3	10.2	11.93333333	13	9.8	7	9.933333333	15.6	12.1	13.1	13.6	15.6	8	12	11.86666667	17.4	9.3	12	12.9	9	6.6	5.9	7.166666667	13	13.8	12.3	13.03333333	9.7	7.5	7.7	8.3	11.7	9.7	8	9.8	6.6	5.7	5.3	5.866666667	8.4	7.5	6.8	7.566666667	6.8
30	16	10.5	9.7	12.06666667	12.1	9.9	11.2	11.06666667	13.2	10.7	9.3	11.06666667	10.8	8.2	11.2	10.06666667	15.1	10.8	13	12.96666667	18.6	11.1	11.4	13.7	8.7	9.5	8.7	8.966666667	11.3	8.7	8	9.333333333	6.6	5.8	5.2	5.866666667	5.7	6.1	7.2	6.333333333	6.9	6.8	6.8	6.833333333	7.1	6.9	7.3	7.1	5.2
31	15	13.3	14.7	14.33333333	15.5	17.6	14.8	15.96666667	17.3	14.1	12.1	14.5	14.5	15.4	13.6	14.5	18.3	13.7	14	15.33333333	18.9	12.5	13.5	14.96666667	15.4	11.2	6.6	11.06666667	15.1	13.5	12.5	13.7	8.8	8.9	7.7	8.466666667	7.9	7.9	7.2	7.666666667	9.4	8	8.2	8.533333333	9.7	8.3	8.8	8.933333333	4.8
32	8.9	5.7	7.8	7.466666667	5.1	11.2	7	7.766666667	11	6.5	10	9.166666667	9.3	8.9	7	8.4	11.7	12.6	7.1	10.46666667	15.9	8.5	11.3	11.9	8.9	8.9	8.4	8.733333333	14.9	14.4	11.6	13.63333333	5.1	4	5.8	4.966666667	4.5	5	5.1	4.866666667	5.4	4.8	7	5.733333333	3.2	5.5	4.2	4.3	3.4
[truncated: 15 more columns]

## Sheet: Abbreviations
L_A_ML	length affected side medial lateral
L_NA_ML	length non-affected side medial lateral
L_A_DF	length affected side diagonal forward
L_NA_DF	length non-affected side diagonal forward	cm
L_A_DB	length affected side diagonal backwards	cm
L_NA_DB	length non-affected side diagonal backwards	cm
L_F	length forwards	cm
L_B	length backwards	cm
D_A_ML	distance affected side medial lateral	cm
D_NA_ML	distance non-affected side medial lateral	cm
D_A_DF	distance affected side diagonal forward	cm
D_NA_DF	distance non-affected side diagonal forward	cm
D_A_DB	distance affected side diagonal backwards	cm
D_NA_DB	distance non-affected side diagonal backwards	cm
D_F	distance forwards	cm
D_B	distance backwards
L_DOM/NA_ML_ST	length - dominant/non-affected - mediolateral - standing	cm
L_NDOM/A_ML_ST	length - non-dominant/affected - mediolateral - standing	cm
L_DOM/NA_DF_ST	length - dominant/non-affected - diagonal forward - standing	cm
L_ NDOM/A_DF_ST	length - non-dominant/affected - diagonal forward - standing	cm
L_DOM/NA_DB_ST	length - dominant/non-affected - diagonal back - standing	cm
L_NDOM/A_DB_ST	length - non-dominant/affected - diagonal back - standing	cm
D_DOM/NA_ML_ST	Distance - dominant/non-affected - medialateral -standing	cm
D_NDOM/A_ML_ST	Distance - non-dominant/affected - medialateral -standing	cm
D_DOM/NA_DF_ST	distance - dominant/non-affected - diagonal forward - standing	cm
D_NDOM/A_DF_ST	Distance - non-dominant/affected - diagonal forward -standing	cm
D_DOM/NA_DB_ST	distance - dominant/non-affected -diagonal back -standing	cm
D_NDOM/A_DB_ST	distance - non-dominant/affected - diagonal back- standing	cm
